# Supplementary material for: Effects of age, body height, body weight, body mass index and handgrip strength on the trajectory of the plantar pressure stance-phase curve of the gait cycle
Source: Front Bioeng Biotechnol. 2023 Feb 15;11:1110099. doi: 10.3389/fbioe.2023.1110099 (PMC9975497; doi:10.3389/fbioe.2023.1110099)
Supplement: Supplementary file 1 [file DataSheet1.XLSX]

## Sheet: Tabelle1
f_mean_stance_Mean_All	f_mean_load_Mean__All	f_mean_mid_Mean_All	f_mean_unload_Mean_All	f_z_2_Mean_All	f_z_3_Mean_All	f_z_4_Mean_All	loading_slope_Mean	unloading_slope_Mean	Body weight [kg]	Body height [cm]	Age [years]	BMI	MaxGripStrength [kg]
0.786966	0.644436	0.887798	0.690251	0.951122	0.740621	1.13048	5.40099	-7.98605	86.6	190	47	22.7895	44.1
0.844871	0.749367	0.943671	0.7241	1.09232	0.804645	1.09916	5.57082	-7.33536	82	180	33	22.7778	40.1
0.888555	0.840723	1.0228	0.69477	1.19793	0.863804	1.15803	5.66948	-7.71236	94.8	178	60	26.6292	45.2
0.874397	0.834971	1.01963	0.689006	1.25243	0.885692	1.09839	5.0212	-7.13887	119.5	185	62	32.2973	48.3
0.720238	0.653935	0.87799	0.50193	1.04364	0.77583	0.948456	6.56718	-6.23202	104	203	32	25.6158	54.3
1.26125	1.19113	1.41603	1.07421	1.54224	1.26602	1.5705	11.0863	-8.93415	43.9	159	25	13.805	24
0.97015	0.889795	1.29053	0.739497	1.31057	1.08552	1.47024	5.10984	-8.89237	63.4	166	87	19.0964	21
0.991248	0.973936	1.08071	0.825027	1.35237	0.861863	1.2196	7.17449	-6.80315	70.8	175	72	20.2286	39.4
1.04441	0.854963	1.20776	0.950616	1.17204	1.0004	1.59328	8.52389	-8.17343	70.4	170	67	20.7059	37.2
1.00743	0.921506	1.09339	0.912108	1.33861	0.876335	1.34109	5.67245	-8.6511	74	187	27	19.7861	34.7
1.20419	1.04282	1.4128	0.949447	1.42764	1.17299	1.78242	9.5048	-14.7979	56.8	163	25	17.4233	24
0.981259	0.990752	1.05667	0.825997	1.39136	0.8246	1.21747	3.41216	-8.25789	68.9	163	57	21.135	19.6
0.59737	0.640635	0.671948	0.452548	0.929136	0.557897	0.609506	4.68404	-3.62209	78.9	167	45	23.6228	29.5
1.03353	1.14097	1.15201	0.714686	1.60353	0.928336	1.19477	11.4831	-7.95336	59	165	27	17.8788	22.8
0.522739	0.530416	0.582683	0.449859	0.672261	0.516775	0.593761	7.01548	-2.80189	102	163	50	31.2883	29.6
0.474388	0.452252	0.54932	0.406204	0.592952	0.488182	0.606609	3.70614	-2.90699	92	178	63	25.8427	35.4
0.955059	0.815669	1.09717	0.862111	1.17021	0.958178	1.29696	5.13702	-7.61005	85.3	190	36	22.4474	65.2
1.15437	1.17476	1.58337	0.78106	1.70369	1.45442	1.69404	14.8633	-11.866	59.5	170	34	17.5	28.5
0.780757	0.7579	0.867859	0.656707	1.11305	0.677342	1.01833	5.28139	-4.87017	58	163	25	17.7914	24.5
0.808118	0.859854	0.898945	0.607549	1.11487	0.741756	1.01632	11.502	-6.31464	89.3	169	32	26.4201	43.9
1.2308	1.23658	1.50918	0.832154	1.79389	1.28214	1.7143	11.6416	-12.6866	49.1	157	51	15.6369	26.3
0.602622	0.495304	0.677403	0.602325	0.647095	0.589477	0.850113	4.93267	-3.52849	91.5	173	59	26.4451	30.8
0.92939	0.883787	1.02403	0.778394	1.14649	0.872912	1.22727	10.588	-9.02821	78.5	187	28	20.9893	44.2
0.843154	0.730022	0.943752	0.76196	1.06078	0.763203	1.18857	4.52752	-8.24651	67	185	18	18.1081	38.7
0.851692	0.936894	0.99154	0.580502	1.25431	0.855192	0.915868	8.43553	-5.11464	63.7	162	23	19.6605	23.4
0.74054	0.659412	0.919132	0.596366	0.95149	0.862101	0.998798	6.53435	-5.80399	170.8	192	49	44.4792	68.7
0.648112	0.724588	0.741695	0.442718	1.01022	0.625595	0.728321	5.65838	-6.1728	85.2	154	61	27.6623	30.8
0.647976	0.62322	0.800844	0.54346	0.913478	0.735262	0.766937	3.32539	-3.68924	102.5	182	63	28.1593	36.1
0.801241	0.870207	0.877034	0.598322	1.15483	0.737709	0.864382	6.99521	-4.72322	57.3	174	24	16.4655	20.6
0.694556	0.769682	0.841954	0.526179	1.04925	0.728567	0.771706	3.77179	-4.22915	77.2	174	65	22.1839	24.8
0.763286	0.721322	0.84269	0.682037	0.942303	0.723316	0.94072	6.18167	-6.00177	83.1	173	65	24.0173	37.1
0.735111	0.625023	0.872394	0.618345	0.872313	0.796642	1.00157	6.27393	-5.19164	167	183	42	45.6284	60
1.15937	1.17589	1.28467	0.921975	1.63918	1.02218	1.43701	8.19834	-9.48636	51.8	163	24	15.8896	23.5
0.911779	0.856603	1.0078	0.757757	1.15886	0.880091	1.13623	7.93441	-8.373	67.2	174	36	19.3103	38
1.14474	1.22457	1.25747	0.82166	1.62565	1.06685	1.33266	15.3965	-8.86385	50.8	165	26	15.3939	23.2
1.0802	1.00657	1.26902	0.85229	1.49208	1.0671	1.41623	6.6891	-7.01547	79	178	30	22.191	42.7
1.18297	1.13227	1.38271	0.871917	1.74421	1.1866	1.44843	6.25356	-12.42	52.3	167	45	15.6587	30.1
